# Supplementary material for: Maternal alcohol consumption during pregnancy and child’s cognitive performance at 6–8 years of age in rural Burkina Faso: an observational study
Source: PeerJ. 2017 Jun 30;5:e3507. doi: 10.7717/peerj.3507 (PMC5494175; doi:10.7717/peerj.3507)
Supplement: Data S1 [file peerj-05-3507-s001.zip]

Archive with 1 entries (1 files):
- Alcohol_and_cogntive_performance_dataset.dta
